# Supplementary material for: Sleep Apnea Pathophysiology in Patients with a History of COVID-19
Source: J Clin Med. 2026 Jan 11;15(2):580. doi: 10.3390/jcm15020580 (PMC12842427; doi:10.3390/jcm15020580)
Supplement: Supplementary file 1 [file jcm-15-00580-s001.zip]

Archive with 1 entries (1 files):
- jcm-4032546-supplementary.pdf
